# Supplementary material for: Protein phosphatase PP2C19 controls hypocotyl phototropism through the phosphorylation modification of NONPHOTOTROPIC HYPOCOTYL3 in Arabidopsis
Source: Plant Cell Physiol. 2024 Nov 28;66(1):23–35. doi: 10.1093/pcp/pcae141 (PMC11775391; doi:10.1093/pcp/pcae141)
Supplement: pcae141_Supp [file pcae141_supp.zip]

Archive with 1 entries (1 files):
- suppl_data/pcp-2024-e-00216-File008.pdf
